# Supplementary material for: Integrating Genome Sequencing and Untargeted Metabolomics in Monozygotic Twins with a Rare Complex Neurological Disorder
Source: Metabolites. 2024 Mar 4;14(3):152. doi: 10.3390/metabo14030152 (PMC10972350; doi:10.3390/metabo14030152)
Supplement: Supplementary file 1 [file metabolites-14-00152-s001.zip]

Archive with 1 entries (1 files):
- metabolites-2882198-supplementary.xlsx
