# Supplementary material for: Integrating Genome Sequencing and Untargeted Metabolomics in Monozygotic Twins with a Rare Complex Neurological Disorder
Source: Metabolites. 2024 Mar 4;14(3):152. doi: 10.3390/metabo14030152 (PMC10972350; doi:10.3390/metabo14030152)
Supplement: Supplementary file 1 [file metabolites-14-00152-s001.zip › metabolites-2882198-supplementary.xlsx]

## Sheet: S1
BIOCHEMICAL	SUPER_PATHWAY	SUB_PATHWAY	Zscore	2.5th Percentile	97.5th Percentile
hydroxyasparagine**	Amino Acid	Alanine and Aspartate Metabolism	1.99993	-1.95702	1.94432
N-acetylalanine	Amino Acid	Alanine and Aspartate Metabolism	2.01208	-2.08343	1.92085
aspartate	Amino Acid	Alanine and Aspartate Metabolism	3.29874	-1.82903	1.91351
creatinine	Amino Acid	Creatine Metabolism	-1.91504	-1.81588	2.13573
cys-gly, oxidized	Amino Acid	Glutathione Metabolism	-3.31327	-1.87221	1.53046
cysteinylglycine disulfide*	Amino Acid	Glutathione Metabolism	-2.0117	-1.93422	1.39635
5-oxoproline	Amino Acid	Glutathione Metabolism	4.82327	-1.79583	1.705
sarcosine	Amino Acid	Glycine, Serine and Threonine Metabolism	-3.91307	-2.07774	1.97893
N-acetylthreonine	Amino Acid	Glycine, Serine and Threonine Metabolism	2.15534	-2.12374	2.00901
N-acetylserine	Amino Acid	Glycine, Serine and Threonine Metabolism	3.01211	-1.93402	2.05269
serine	Amino Acid	Glycine, Serine and Threonine Metabolism	3.43983	-2.12598	1.87355
threonine	Amino Acid	Glycine, Serine and Threonine Metabolism	3.92021	-1.98271	2.00545
imidazole propionate	Amino Acid	Histidine Metabolism	3.03017	NA	2.01381
N-acetylhistidine	Amino Acid	Histidine Metabolism	4.15365	-1.94253	2.00223
trans-urocanate	Amino Acid	Histidine Metabolism	6.31621	NA	1.98198
cis-urocanate	Amino Acid	Histidine Metabolism	rare	NA	NA
formiminoglutamate	Amino Acid	Histidine Metabolism	rare	NA	NA
2-hydroxy-3-methylvalerate	Amino Acid	Leucine, Isoleucine and Valine Metabolism	2.07915	-1.84893	2.06882
3-methylglutarylcarnitine (1)	Amino Acid	Leucine, Isoleucine and Valine Metabolism	rare	NA	NA
beta-hydroxyisovaleroylcarnitine	Amino Acid	Leucine, Isoleucine and Valine Metabolism	rare	NA	NA
lysine	Amino Acid	Lysine Metabolism	2.43385	-2.21433	2.1044
methionine sulfoxide	Amino Acid	Methionine, Cysteine, SAM and Taurine Metabolism	2.64588	-1.91173	2.04133
N-acetylmethionine	Amino Acid	Methionine, Cysteine, SAM and Taurine Metabolism	2.65428	-2.05953	1.8769
N-acetylmethionine sulfoxide	Amino Acid	Methionine, Cysteine, SAM and Taurine Metabolism	Rare	NA	NA
2-hydroxyphenylacetate	Amino Acid	Phenylalanine Metabolism	2.4998	NA	1.65797
N-acetylphenylalanine	Amino Acid	Phenylalanine Metabolism	2.55293	-2.18782	2.10912
5-methylthioadenosine (MTA)	Amino Acid	Polyamine Metabolism	2.48964	-2.52994	1.71243
N-acetylputrescine	Amino Acid	Polyamine Metabolism	2.86049	-1.81606	1.93841
(N(1) + N(8))-acetylspermidine	Amino Acid	Polyamine Metabolism	3.21777	-3.27266	1.85979
N-acetyl-isoputreanine	Amino Acid	Polyamine Metabolism	3.2406	-2.1007	2.03419
4-acetamidobutanoate	Amino Acid	Polyamine Metabolism	3.51776	-2.21004	1.97256
N-acetylkynurenine (2)	Amino Acid	Tryptophan Metabolism	2.16163	NA	1.89485
C-glycosyltryptophan	Amino Acid	Tryptophan Metabolism	2.39148	-2.11821	1.81053
indole-3-carboxylate	Amino Acid	Tryptophan Metabolism	2.39472	NA	1.73123
N-formylanthranilic acid	Amino Acid	Tryptophan Metabolism	2.54248	NA	1.87532
kynurenine	Amino Acid	Tryptophan Metabolism	2.98672	-2.24181	2.1161
3-hydroxykynurenine	Amino Acid	Tryptophan Metabolism	Rare	NA	NA
phenol sulfate	Amino Acid	Tyrosine Metabolism	-2.38134	-2.22582	2.12408
vanillylmandelate (VMA)	Amino Acid	Tyrosine Metabolism	1.9447	-2.62	1.5965
tyramine O-sulfate	Amino Acid	Tyrosine Metabolism	2.47473	NA	2.00214
N-acetyltyrosine	Amino Acid	Tyrosine Metabolism	2.50563	NA	1.96565
3-methoxytyramine sulfate	Amino Acid	Tyrosine Metabolism	2.71154	NA	1.52141
3-methoxytyrosine	Amino Acid	Tyrosine Metabolism	2.93287	-2.22874	2.0588
argininate*	Amino Acid	Urea cycle; Arginine and Proline Metabolism	-4.21937	-2.43866	2.09615
N-methylproline	Amino Acid	Urea cycle; Arginine and Proline Metabolism	-2.33007	-1.73237	1.91399
1,5-anhydroglucitol (1,5-AG)	Carbohydrate	Glycolysis, Gluconeogenesis, and Pyruvate Metabolism	-2.98012	-2.74074	1.69834
ribitol	Carbohydrate	Pentose Metabolism	2.60462	-2.13684	1.74482
1-methylnicotinamide	Cofactors and Vitamins	Nicotinate and Nicotinamide Metabolism	2.59765	-1.9962	1.85647
quinolinate	Cofactors and Vitamins	Nicotinate and Nicotinamide Metabolism	3.3305	NA	1.78442
pantothenate	Cofactors and Vitamins	Pantothenate and CoA Metabolism	2.87399	-1.92842	1.99116
retinol (Vitamin A)	Cofactors and Vitamins	Vitamin A Metabolism	-3.02306	-2.10872	2.22795
phosphate	Energy	Oxidative Phosphorylation	2.17457	-2.43663	1.62082
succinylcarnitine (C4-DC)	Energy	TCA Cycle	2.75796	-2.08892	1.85086
16a-hydroxy DHEA 3-sulfate	Lipid	Androgenic Steroids	3.58922	-2.23048	1.91967
andro steroid monosulfate C19H28O6S (1)*	Lipid	Androgenic Steroids	4.31857	NA	2.10353
androstenediol (3alpha, 17alpha) monosulfate (2)	Lipid	Androgenic Steroids	2.63052	NA	1.67824
androstenediol (3beta,17beta) disulfate (1)	Lipid	Androgenic Steroids	1.59204	-2.13979	1.46932
androstenediol (3beta,17beta) disulfate (2)	Lipid	Androgenic Steroids	3.49258	-1.71393	1.77648
ceramide (d18:2/24:1, d18:1/24:2)*	Lipid	Ceramides	-3.76784	-2.10631	2.01121
N-behenoyl-sphingadienine (d18:2/22:0)*	Lipid	Ceramides	-4.31815	-2.43958	1.83168
N-palmitoyl-sphingosine (d18:1/16:0)	Lipid	Ceramides	-2.84997	-1.99063	1.83236
N-stearoyl-sphingosine (d18:1/18:0)*	Lipid	Ceramides	-2.61116	-2.11382	1.98755
cortisone	Lipid	Corticosteroids	4.39759	-2.80312	1.65036
myristoyl dihydrosphingomyelin (d18:0/14:0)*	Lipid	Dihydrosphingomyelins	2.69326	-2.21665	2.50602
N-oleoylserine	Lipid	Endocannabinoid	3.74558	-2.07733	1.94181
arachidonoylcarnitine (C20:4)	Lipid	Fatty Acid Metabolism (Acyl Carnitine, Polyunsaturated)	1.8199	NA	1.72257
arachidonoylcholine	Lipid	Fatty Acid Metabolism (Acyl Choline)	5.17069	NA	1.60451
linoleoylcholine*	Lipid	Fatty Acid Metabolism (Acyl Choline)	4.1908	NA	1.63568
palmitoylcholine	Lipid	Fatty Acid Metabolism (Acyl Choline)	4.55008	NA	1.71457
methylmalonate (MMA)	Lipid	Fatty Acid Metabolism (also BCAA Metabolism)	2.53303	-2.08004	2.17546
(14 or 15)-methylpalmitate (a17:0 or i17:0)	Lipid	Fatty Acid, Branched	-2.09961	-1.85034	1.75635
(16 or 17)-methylstearate (a19:0 or i19:0)	Lipid	Fatty Acid, Branched	-2.39661	-1.91295	1.69286
azelate (C9-DC)	Lipid	Fatty Acid, Dicarboxylate	-1.89343	-1.64926	2.17511
dodecadienoate (12:2)*	Lipid	Fatty Acid, Dicarboxylate	-2.27025	-2.05814	1.63599
octadecanedioate (C18-DC)	Lipid	Fatty Acid, Dicarboxylate	-3.26452	-2.19512	2.18481
glycosyl ceramide (d18:2/24:1, d18:1/24:2)*	Lipid	Hexosylceramides (HCER)	-2.38832	-1.84653	1.98725
glycosyl-N-behenoyl-sphingadienine (d18:2/22:0)*	Lipid	Hexosylceramides (HCER)	-3.64056	-2.03806	1.7935
glycosyl-N-palmitoyl-sphingosine (d18:1/16:0)	Lipid	Hexosylceramides (HCER)	-2.4163	-2.16641	1.90783
lactosyl-N-palmitoyl-sphingosine (d18:1/16:0)	Lipid	Lactosylceramides (LCER)	-4.25595	-2.45412	1.77803
10-heptadecenoate (17:1n7)	Lipid	Long Chain Monounsaturated Fatty Acid	-2.04249	-1.84959	1.73952
10-nonadecenoate (19:1n9)	Lipid	Long Chain Monounsaturated Fatty Acid	-2.15928	-1.81007	1.64269
arachidate (20:0)	Lipid	Long Chain Saturated Fatty Acid	-2.0168	-1.8952	2.10064
margarate (17:0)	Lipid	Long Chain Saturated Fatty Acid	-2.11536	-1.73629	1.86671
1-arachidonoyl-GPC (20:4n6)*	Lipid	Lysophospholipid	2.98922	-2.20438	1.49451
1-arachidonoyl-GPE (20:4n6)*	Lipid	Lysophospholipid	2.97539	-1.96491	1.75925
1-arachidonoyl-GPI (20:4)*	Lipid	Lysophospholipid	2.15842	-2.01772	1.81708
1-dihomo-linolenoyl-GPC (20:3n3 or 6)*	Lipid	Lysophospholipid	2.68052	-2.2967	1.69692
1-dihomo-linolenoyl-GPE (20:3n3 or 6)*	Lipid	Lysophospholipid	3.08619	-2.18016	1.85591
1-dihomo-linoleoyl-GPC (20:2)*	Lipid	Lysophospholipid	2.73384	-2.03502	1.69351
1-docosahexaenoyl-GPC (22:6)*	Lipid	Lysophospholipid	2.36114	-2.10414	1.82301
1-docosahexaenoyl-GPE (22:6)*	Lipid	Lysophospholipid	2.86203	-2.26879	1.7794
1-eicosenoyl-GPC (20:1)*	Lipid	Lysophospholipid	2.77102	-1.89737	1.67897
1-erucoyl-GPC (22:1)*	Lipid	Lysophospholipid	2.26134	NA	1.61623
1-linoleoyl-GPC (18:2)	Lipid	Lysophospholipid	2.71348	-2.21173	1.87978
1-linoleoyl-GPE (18:2)*	Lipid	Lysophospholipid	1.67774	-2.15703	1.54731
1-nervonoyl-GPC (24:1n9)*	Lipid	Lysophospholipid	2.19496	NA	1.69176
1-oleoyl-GPC (18:1)	Lipid	Lysophospholipid	2.75243	-2.28418	1.70537
1-oleoyl-GPE (18:1)	Lipid	Lysophospholipid	1.67723	-2.01023	1.64952
1-oleoyl-GPI (18:1)	Lipid	Lysophospholipid	1.8299	-2.05171	1.79382
2-arachidonoyl-GPC (20:4)*	Lipid	Lysophospholipid	1.92056	-2.25942	1.61134
2-arachidonoyl-GPE (20:4)*	Lipid	Lysophospholipid	2.33134	-1.99376	1.90338
3-hydroxy-3-methylglutarate	Lipid	Mevalonate Metabolism	2.43921	-2.14123	1.99392
1-margaroyl-2-linoleoyl-GPC (17:0/18:2)*	Lipid	Phosphatidylcholine (PC)	-3.51727	-2.27657	1.83867
1-margaroyl-2-oleoyl-GPC (17:0/18:1)*	Lipid	Phosphatidylcholine (PC)	-2.46154	-2.11936	1.74744
1-palmitoyl-2-adrenoyl-GPC (16:0/22:4)*	Lipid	Phosphatidylcholine (PC)	-2.89253	-2.39781	1.72039
1-palmitoyl-2-linoleoyl-GPC (16:0/18:2)	Lipid	Phosphatidylcholine (PC)	-2.33112	-2.26824	1.60143
1-pentadecanoyl-2-docosahexaenoyl-GPC (15:0/22:6)*	Lipid	Phosphatidylcholine (PC)	-2.14374	-2.01182	2.09388
1-pentadecanoyl-2-linoleoyl-GPC (15:0/18:2)*	Lipid	Phosphatidylcholine (PC)	-3.31082	-2.55691	1.54251
1-stearoyl-2-adrenoyl-GPC (18:0/22:4)*	Lipid	Phosphatidylcholine (PC)	-2.59669	-2.24348	1.96685
1-stearoyl-2-docosapentaenoyl-GPC (18:0/22:5n3)*	Lipid	Phosphatidylcholine (PC)	-2.53983	-2.37897	1.89069
1-stearoyl-2-linoleoyl-GPI (18:0/18:2)	Lipid	Phosphatidylinositol (PI)	-2.24608	-2.1356	1.69323
choline	Lipid	Phospholipid Metabolism	2.73404	-1.76827	1.84926
glycerophosphorylcholine (GPC)	Lipid	Phospholipid Metabolism	2.73593	-1.8871	1.82476
trimethylamine N-oxide	Lipid	Phospholipid Metabolism	-5.46079	-2.22438	2.94461
1-(1-enyl-oleoyl)-2-docosahexaenoyl-GPE (P-18:1/22:6)*	Lipid	Plasmalogen	2.72251	-2.32718	1.794
1-(1-enyl-palmitoyl)-2-linoleoyl-GPC (P-16:0/18:2)*	Lipid	Plasmalogen	-4.08779	-2.42207	1.80545
1-(1-enyl-palmitoyl)-2-myristoyl-GPC (P-16:0/14:0)*	Lipid	Plasmalogen	1.59225	NA	1.44595
1-(1-enyl-stearoyl)-2-dihomo-linolenoyl-GPE (P-18:0/20:3)*	Lipid	Plasmalogen	-2.60659	-2.46012	1.69084
1-(1-enyl-stearoyl)-2-docosapentaenoyl-GPE (P-18:0/22:5n3)*	Lipid	Plasmalogen	-2.67173	-2.32553	1.98862
1-(1-enyl-stearoyl)-2-linoleoyl-GPC (P-18:0/18:2)*	Lipid	Plasmalogen	-4.10388	-2.01082	1.79374
1-palmityl-2-linoleoyl-GPC (O-16:0/18:2)*	Lipid	Plasmalogen	-2.24398	-2.0225	1.76204
1-palmityl-2-oleoyl-GPC (O-16:0/18:1)*	Lipid	Plasmalogen	2.50186	-2.02347	1.71114
21-hydroxypregnenolone disulfate	Lipid	Pregnenolone Steroids	5.7732	NA	2.17909
21-hydroxypregnenolone monosulfate (1)	Lipid	Pregnenolone Steroids	3.10312	NA	1.98126
pregnenediol disulfate (C21H34O8S2)*	Lipid	Pregnenolone Steroids	3.69875	-2.00902	2.07432
pregnenediol sulfate (C21H34O5S)*	Lipid	Pregnenolone Steroids	2.48082	-1.88651	1.89169
pregnenolone sulfate	Lipid	Pregnenolone Steroids	4.87813	NA	2.30983
taurocholate	Lipid	Primary Bile Acid Metabolism	2.05766	NA	1.6568
glycoursodeoxycholate	Lipid	Secondary Bile Acid Metabolism	-2.91934	-2.26406	1.70775
taurocholenate sulfate*	Lipid	Secondary Bile Acid Metabolism	3.84521	-2.35801	1.83355
sphingomyelin (d18:1/17:0, d17:1/18:0, d19:1/16:0)	Lipid	Sphingomyelins	-2.56457	-2.29076	1.78426
sphingomyelin (d18:1/20:2, d18:2/20:1, d16:1/22:2)*	Lipid	Sphingomyelins	3.15764	-2.04868	2.18897
sphingomyelin (d18:1/25:0, d19:0/24:1, d20:1/23:0, d19:1/24:0)*	Lipid	Sphingomyelins	-3.00192	-3.00013	1.65945
sphingomyelin (d18:2/16:0, d18:1/16:1)*	Lipid	Sphingomyelins	-2.1849	-1.90794	1.86336
4-cholesten-3-one	Lipid	Sterol	4.57598	NA	1.42328
hypoxanthine	Nucleotide	Purine Metabolism, (Hypo)Xanthine/Inosine containing	1.92674	-2.34248	1.58566
N1-methylinosine	Nucleotide	Purine Metabolism, (Hypo)Xanthine/Inosine containing	4.17379	-2.34754	2.49589
urate	Nucleotide	Purine Metabolism, (Hypo)Xanthine/Inosine containing	-2.05702	-1.99046	2.0093
adenine	Nucleotide	Purine Metabolism, Adenine containing	2.96418	-2.32226	1.93651
N1-methyladenosine	Nucleotide	Purine Metabolism, Adenine containing	3.22319	-2.16222	1.79096
N6-carbamoylthreonyladenosine	Nucleotide	Purine Metabolism, Adenine containing	3.15595	-2.64216	1.9933
7-methylguanine	Nucleotide	Purine Metabolism, Guanine containing	4.27729	-2.1145	2.16365
N2,N2-dimethylguanosine	Nucleotide	Purine Metabolism, Guanine containing	3.67193	-2.35739	2.34244
orotidine	Nucleotide	Pyrimidine Metabolism, Orotate containing	2.20255	-2.52371	1.84936
2'-O-methyluridine	Nucleotide	Pyrimidine Metabolism, Uracil containing	1.60545	NA	1.54296
pseudouridine	Nucleotide	Pyrimidine Metabolism, Uracil containing	2.22438	-1.9875	1.95018
isoleucylleucine/leucylisoleucine	Peptide	Dipeptide	2.61603	NA	1.86808
gamma-glutamyl-alpha-lysine	Peptide	Gamma-glutamyl Amino Acid	2.04414	-1.7576	1.96155
gamma-glutamyl-epsilon-lysine	Peptide	Gamma-glutamyl Amino Acid	3.23153	NA	1.93024
gamma-glutamylglycine	Peptide	Gamma-glutamyl Amino Acid	1.83594	-1.53466	1.72163
gamma-glutamylisoleucine*	Peptide	Gamma-glutamyl Amino Acid	2.6573	-1.42384	2.00595
gamma-glutamylthreonine	Peptide	Gamma-glutamyl Amino Acid	4.61217	-2.05044	1.97972
gamma-glutamylvaline	Peptide	Gamma-glutamyl Amino Acid	2.02918	-1.68186	1.81262
4-methylcatechol sulfate	Xenobiotics	Benzoate Metabolism	-5.34417	-3.29782	1.89046
catechol sulfate	Xenobiotics	Benzoate Metabolism	-4.36924	-3.07285	1.72246
guaiacol sulfate	Xenobiotics	Benzoate Metabolism	-3.11128	-2.92264	2.10311
hippurate	Xenobiotics	Benzoate Metabolism	-2.37644	-2.09424	2.03213
methyl-4-hydroxybenzoate sulfate	Xenobiotics	Benzoate Metabolism	1.82859	NA	1.53493
p-cresol sulfate	Xenobiotics	Benzoate Metabolism	-6.27916	-3.74009	1.53219
salicylate	Xenobiotics	Drug - Topical Agents	-2.48575	-1.98	2.15147
N-alpha-acetylornithine	Amino Acid	Urea cycle; Arginine and Proline Metabolism	1.96137	NA	1.59872
citrulline	Amino Acid	Urea cycle; Arginine and Proline Metabolism	2.23124	-2.41023	1.69971
dimethylarginine (SDMA + ADMA)	Amino Acid	Urea cycle; Arginine and Proline Metabolism	2.38039	-2.21199	1.77669
trans-4-hydroxyproline	Amino Acid	Urea cycle; Arginine and Proline Metabolism	2.52797	-2.0767	1.9333
pro-hydroxy-pro	Amino Acid	Urea cycle; Arginine and Proline Metabolism	3.08597	-2.85393	2.26118
ornithine	Amino Acid	Urea cycle; Arginine and Proline Metabolism	3.32751	-2.12199	1.99242
ribose	Carbohydrate	Pentose Metabolism	rare	NA	NA
sedoheptulose	Carbohydrate	Pentose Metabolism	rare	NA	NA
thiamin (Vitamin B1)	Cofactors and Vitamins	Thiamine Metabolism	rare	NA	NA
2-methylcitrate/homocitrate	Energy	TCA Cycle	Rare	NA	NA
5alpha-androstan-3alpha,17alpha-diol disulfate	Lipid	Androgenic Steroids	Rare	NA	NA
N-octanoylglycine	Lipid	Fatty Acid Metabolism (Acyl Glycine)	Rare	NA	NA
7-dehydrocholesterol	Lipid	Sterol	Rare	NA	NA
N6-methyladenosine	Nucleotide	Purine Metabolism,Adenine containing	rare	NA	NA
cytidine	Nucleotide	Pyrimidine Metabolism, Cytidine containing	rare	NA	NA
dihydroorotate	Nucleotide	Pyrimidine Metabolism,Orotate containing	rare	NA	NA
5,6-dihydrouracil	Nucleotide	Pyrimidine Metabolism,Uracil containing	rare	NA	NA
gamma-glutamylalanine	Peptide	Gamma-glutamyl Amino Acid	rare	NA	NA
thioproline	Xenobiotics	Chemical	rare	NA	NA

## Sheet: S2
BIOCHEMICAL	SUPER_PATHWAY	SUB_PATHWAY	Zscore
16a-hydroxy DHEA 3-sulfate	Lipid	Androgenic Steroids	3.58922
andro steroid monosulfate C19H28O6S (1)*	Lipid	Androgenic Steroids	4.31857
androstenediol (3alpha, 17alpha) monosulfate (2)	Lipid	Androgenic Steroids	2.63052
androstenediol (3beta,17beta) disulfate (1)	Lipid	Androgenic Steroids	1.59204
androstenediol (3beta,17beta) disulfate (2)	Lipid	Androgenic Steroids	3.49258
ceramide (d18:2/24:1, d18:1/24:2)*	Lipid	Ceramides	-3.76784
N-behenoyl-sphingadienine (d18:2/22:0)*	Lipid	Ceramides	-4.31815
N-palmitoyl-sphingosine (d18:1/16:0)	Lipid	Ceramides	-2.84997
N-stearoyl-sphingosine (d18:1/18:0)*	Lipid	Ceramides	-2.61116
cortisone	Lipid	Corticosteroids	4.39759
myristoyl dihydrosphingomyelin (d18:0/14:0)*	Lipid	Dihydrosphingomyelins	2.69326
N-oleoylserine	Lipid	Endocannabinoid	3.74558
arachidonoylcarnitine (C20:4)	Lipid	Fatty Acid Metabolism (Acyl Carnitine, Polyunsaturated)	1.8199
arachidonoylcholine	Lipid	Fatty Acid Metabolism (Acyl Choline)	5.17069
linoleoylcholine*	Lipid	Fatty Acid Metabolism (Acyl Choline)	4.1908
palmitoylcholine	Lipid	Fatty Acid Metabolism (Acyl Choline)	4.55008
methylmalonate (MMA)	Lipid	Fatty Acid Metabolism (also BCAA Metabolism)	2.53303
(14 or 15)-methylpalmitate (a17:0 or i17:0)	Lipid	Fatty Acid, Branched	-2.09961
(16 or 17)-methylstearate (a19:0 or i19:0)	Lipid	Fatty Acid, Branched	-2.39661
azelate (C9-DC)	Lipid	Fatty Acid, Dicarboxylate	-1.89343
dodecadienoate (12:2)*	Lipid	Fatty Acid, Dicarboxylate	-2.27025
octadecanedioate (C18-DC)	Lipid	Fatty Acid, Dicarboxylate	-3.26452
glycosyl ceramide (d18:2/24:1, d18:1/24:2)*	Lipid	Hexosylceramides (HCER)	-2.38832
glycosyl-N-behenoyl-sphingadienine (d18:2/22:0)*	Lipid	Hexosylceramides (HCER)	-3.64056
glycosyl-N-palmitoyl-sphingosine (d18:1/16:0)	Lipid	Hexosylceramides (HCER)	-2.4163
lactosyl-N-palmitoyl-sphingosine (d18:1/16:0)	Lipid	Lactosylceramides (LCER)	-4.25595
10-heptadecenoate (17:1n7)	Lipid	Long Chain Monounsaturated Fatty Acid	-2.04249
10-nonadecenoate (19:1n9)	Lipid	Long Chain Monounsaturated Fatty Acid	-2.15928
arachidate (20:0)	Lipid	Long Chain Saturated Fatty Acid	-2.0168
margarate (17:0)	Lipid	Long Chain Saturated Fatty Acid	-2.11536
1-arachidonoyl-GPC (20:4n6)*	Lipid	Lysophospholipid	2.98922
1-arachidonoyl-GPE (20:4n6)*	Lipid	Lysophospholipid	2.97539
1-arachidonoyl-GPI (20:4)*	Lipid	Lysophospholipid	2.15842
1-dihomo-linolenoyl-GPC (20:3n3 or 6)*	Lipid	Lysophospholipid	2.68052
1-dihomo-linolenoyl-GPE (20:3n3 or 6)*	Lipid	Lysophospholipid	3.08619
1-dihomo-linoleoyl-GPC (20:2)*	Lipid	Lysophospholipid	2.73384
1-docosahexaenoyl-GPC (22:6)*	Lipid	Lysophospholipid	2.36114
1-docosahexaenoyl-GPE (22:6)*	Lipid	Lysophospholipid	2.86203
1-eicosenoyl-GPC (20:1)*	Lipid	Lysophospholipid	2.77102
1-erucoyl-GPC (22:1)*	Lipid	Lysophospholipid	2.26134
1-linoleoyl-GPC (18:2)	Lipid	Lysophospholipid	2.71348
1-linoleoyl-GPE (18:2)*	Lipid	Lysophospholipid	1.67774
1-nervonoyl-GPC (24:1n9)*	Lipid	Lysophospholipid	2.19496
1-oleoyl-GPC (18:1)	Lipid	Lysophospholipid	2.75243
1-oleoyl-GPE (18:1)	Lipid	Lysophospholipid	1.67723
1-oleoyl-GPI (18:1)	Lipid	Lysophospholipid	1.8299
2-arachidonoyl-GPC (20:4)*	Lipid	Lysophospholipid	1.92056
2-arachidonoyl-GPE (20:4)*	Lipid	Lysophospholipid	2.33134
3-hydroxy-3-methylglutarate	Lipid	Mevalonate Metabolism	2.43921
1-margaroyl-2-linoleoyl-GPC (17:0/18:2)*	Lipid	Phosphatidylcholine (PC)	-3.51727
1-margaroyl-2-oleoyl-GPC (17:0/18:1)*	Lipid	Phosphatidylcholine (PC)	-2.46154
1-palmitoyl-2-adrenoyl-GPC (16:0/22:4)*	Lipid	Phosphatidylcholine (PC)	-2.89253
1-palmitoyl-2-linoleoyl-GPC (16:0/18:2)	Lipid	Phosphatidylcholine (PC)	-2.33112
1-pentadecanoyl-2-docosahexaenoyl-GPC (15:0/22:6)*	Lipid	Phosphatidylcholine (PC)	-2.14374
1-pentadecanoyl-2-linoleoyl-GPC (15:0/18:2)*	Lipid	Phosphatidylcholine (PC)	-3.31082
1-stearoyl-2-adrenoyl-GPC (18:0/22:4)*	Lipid	Phosphatidylcholine (PC)	-2.59669
1-stearoyl-2-docosapentaenoyl-GPC (18:0/22:5n3)*	Lipid	Phosphatidylcholine (PC)	-2.53983
1-stearoyl-2-linoleoyl-GPI (18:0/18:2)	Lipid	Phosphatidylinositol (PI)	-2.24608
choline	Lipid	Phospholipid Metabolism	2.73404
glycerophosphorylcholine (GPC)	Lipid	Phospholipid Metabolism	2.73593
trimethylamine N-oxide	Lipid	Phospholipid Metabolism	-5.46079
1-(1-enyl-oleoyl)-2-docosahexaenoyl-GPE (P-18:1/22:6)*	Lipid	Plasmalogen	2.72251
1-(1-enyl-palmitoyl)-2-linoleoyl-GPC (P-16:0/18:2)*	Lipid	Plasmalogen	-4.08779
1-(1-enyl-palmitoyl)-2-myristoyl-GPC (P-16:0/14:0)*	Lipid	Plasmalogen	1.59225
1-(1-enyl-stearoyl)-2-dihomo-linolenoyl-GPE (P-18:0/20:3)*	Lipid	Plasmalogen	-2.60659
1-(1-enyl-stearoyl)-2-docosapentaenoyl-GPE (P-18:0/22:5n3)*	Lipid	Plasmalogen	-2.67173
1-(1-enyl-stearoyl)-2-linoleoyl-GPC (P-18:0/18:2)*	Lipid	Plasmalogen	-4.10388
1-palmityl-2-linoleoyl-GPC (O-16:0/18:2)*	Lipid	Plasmalogen	-2.24398
1-palmityl-2-oleoyl-GPC (O-16:0/18:1)*	Lipid	Plasmalogen	2.50186
21-hydroxypregnenolone disulfate	Lipid	Pregnenolone Steroids	5.7732
21-hydroxypregnenolone monosulfate (1)	Lipid	Pregnenolone Steroids	3.10312
pregnenediol disulfate (C21H34O8S2)*	Lipid	Pregnenolone Steroids	3.69875
pregnenediol sulfate (C21H34O5S)*	Lipid	Pregnenolone Steroids	2.48082
pregnenolone sulfate	Lipid	Pregnenolone Steroids	4.87813
taurocholate	Lipid	Primary Bile Acid Metabolism	2.05766
glycoursodeoxycholate	Lipid	Secondary Bile Acid Metabolism	-2.91934
taurocholenate sulfate*	Lipid	Secondary Bile Acid Metabolism	3.84521
sphingomyelin (d18:1/17:0, d17:1/18:0, d19:1/16:0)	Lipid	Sphingomyelins	-2.56457
sphingomyelin (d18:1/20:2, d18:2/20:1, d16:1/22:2)*	Lipid	Sphingomyelins	3.15764
sphingomyelin (d18:1/25:0, d19:0/24:1, d20:1/23:0, d19:1/24:0)*	Lipid	Sphingomyelins	-3.00192
sphingomyelin (d18:2/16:0, d18:1/16:1)*	Lipid	Sphingomyelins	-2.1849
4-cholesten-3-one	Lipid	Sterol	4.57598
5alpha-androstan-3alpha,17alpha-diol disulfate	Lipid	Androgenic Steroids	Rare
N-octanoylglycine	Lipid	Fatty Acid Metabolism (Acyl Glycine)	Rare
7-dehydrocholesterol	Lipid	Sterol	Rare

## Sheet: S3
BIOCHEMICAL	SUPER_PATHWAY	SUB_PATHWAY	Zscore
hydroxyasparagine**	Amino Acid	Alanine and Aspartate Metabolism	1.99993
N-acetylalanine	Amino Acid	Alanine and Aspartate Metabolism	2.01208
aspartate	Amino Acid	Alanine and Aspartate Metabolism	3.29874
creatinine	Amino Acid	Creatine Metabolism	-1.91504
cys-gly, oxidized	Amino Acid	Glutathione Metabolism	-3.31327
cysteinylglycine disulfide*	Amino Acid	Glutathione Metabolism	-2.0117
5-oxoproline	Amino Acid	Glutathione Metabolism	4.82327
sarcosine	Amino Acid	Glycine, Serine and Threonine Metabolism	-3.91307
N-acetylthreonine	Amino Acid	Glycine, Serine and Threonine Metabolism	2.15534
N-acetylserine	Amino Acid	Glycine, Serine and Threonine Metabolism	3.01211
serine	Amino Acid	Glycine, Serine and Threonine Metabolism	3.43983
threonine	Amino Acid	Glycine, Serine and Threonine Metabolism	3.92021
imidazole propionate	Amino Acid	Histidine Metabolism	3.03017
N-acetylhistidine	Amino Acid	Histidine Metabolism	4.15365
trans-urocanate	Amino Acid	Histidine Metabolism	6.31621
cis-urocanate	Amino Acid	Histidine Metabolism	rare
formiminoglutamate	Amino Acid	Histidine Metabolism	rare
2-hydroxy-3-methylvalerate	Amino Acid	Leucine, Isoleucine and Valine Metabolism	2.07915
3-methylglutarylcarnitine (1)	Amino Acid	Leucine, Isoleucine and Valine Metabolism	rare
beta-hydroxyisovaleroylcarnitine	Amino Acid	Leucine, Isoleucine and Valine Metabolism	rare
lysine	Amino Acid	Lysine Metabolism	2.43385
methionine sulfoxide	Amino Acid	Methionine, Cysteine, SAM and Taurine Metabolism	2.64588
N-acetylmethionine	Amino Acid	Methionine, Cysteine, SAM and Taurine Metabolism	2.65428
N-acetylmethionine sulfoxide	Amino Acid	Methionine, Cysteine, SAM and Taurine Metabolism	Rare
2-hydroxyphenylacetate	Amino Acid	Phenylalanine Metabolism	2.4998
N-acetylphenylalanine	Amino Acid	Phenylalanine Metabolism	2.55293
5-methylthioadenosine (MTA)	Amino Acid	Polyamine Metabolism	2.48964
N-acetylputrescine	Amino Acid	Polyamine Metabolism	2.86049
(N(1) + N(8))-acetylspermidine	Amino Acid	Polyamine Metabolism	3.21777
N-acetyl-isoputreanine	Amino Acid	Polyamine Metabolism	3.2406
4-acetamidobutanoate	Amino Acid	Polyamine Metabolism	3.51776
N-acetylkynurenine (2)	Amino Acid	Tryptophan Metabolism	2.16163
C-glycosyltryptophan	Amino Acid	Tryptophan Metabolism	2.39148
indole-3-carboxylate	Amino Acid	Tryptophan Metabolism	2.39472
N-formylanthranilic acid	Amino Acid	Tryptophan Metabolism	2.54248
kynurenine	Amino Acid	Tryptophan Metabolism	2.98672
3-hydroxykynurenine	Amino Acid	Tryptophan Metabolism	Rare
phenol sulfate	Amino Acid	Tyrosine Metabolism	-2.38134
vanillylmandelate (VMA)	Amino Acid	Tyrosine Metabolism	1.9447
tyramine O-sulfate	Amino Acid	Tyrosine Metabolism	2.47473
N-acetyltyrosine	Amino Acid	Tyrosine Metabolism	2.50563
3-methoxytyramine sulfate	Amino Acid	Tyrosine Metabolism	2.71154
3-methoxytyrosine	Amino Acid	Tyrosine Metabolism	2.93287
argininate*	Amino Acid	Urea cycle; Arginine and Proline Metabolism	-4.21937
N-methylproline	Amino Acid	Urea cycle; Arginine and Proline Metabolism	-2.33007
isoleucylleucine/leucylisoleucine	Peptide	Dipeptide	2.61603
gamma-glutamyl-alpha-lysine	Peptide	Gamma-glutamyl Amino Acid	2.04414
gamma-glutamyl-epsilon-lysine	Peptide	Gamma-glutamyl Amino Acid	3.23153
gamma-glutamylglycine	Peptide	Gamma-glutamyl Amino Acid	1.83594
gamma-glutamylisoleucine*	Peptide	Gamma-glutamyl Amino Acid	2.6573
gamma-glutamylthreonine	Peptide	Gamma-glutamyl Amino Acid	4.61217
gamma-glutamylvaline	Peptide	Gamma-glutamyl Amino Acid	2.02918
N-alpha-acetylornithine	Amino Acid	Urea cycle; Arginine and Proline Metabolism	1.96137
citrulline	Amino Acid	Urea cycle; Arginine and Proline Metabolism	2.23124
dimethylarginine (SDMA + ADMA)	Amino Acid	Urea cycle; Arginine and Proline Metabolism	2.38039
trans-4-hydroxyproline	Amino Acid	Urea cycle; Arginine and Proline Metabolism	2.52797
pro-hydroxy-pro	Amino Acid	Urea cycle; Arginine and Proline Metabolism	3.08597
ornithine	Amino Acid	Urea cycle; Arginine and Proline Metabolism	3.32751
gamma-glutamylalanine	Peptide	Gamma-glutamyl Amino Acid	rare
